# Supplementary material for: CircCNTNAP3-TP53-positive feedback loop suppresses malignant progression of esophageal squamous cell carcinoma
Source: Cell Death Dis. 2020 Nov 25;11(11):1010. doi: 10.1038/s41419-020-03217-y (PMC7689480; doi:10.1038/s41419-020-03217-y)
Supplement: Supplementary file 6 — Supplementary Table S1 [file 41419_2020_3217_MOESM6_ESM.xlsx]

## Sheet: Sheet1
ESCC Patients For Microarray Analysis (n = 3)
Data has been uploaded to GEO database (GSE:150476).
Samples For Validating The Microarray Results (n = 48)
Variables		cases
Age	>=60	35
	<60	13
Gender	Male	32
	Female	16
TP53 Mutation	wild-type	17
	mutation	31
Smoking	Ever or current	20
	Never	28
neadjuvanttreatment (pharmaceutical/radiation)	Yes	0
	No	48
T Stage	I,II	27
	III,IV	21
N Stage	N0	29
	N1-N3	19
M Stage	M0	11
	M1	37
