# Supplementary material for: CircCNTNAP3-TP53-positive feedback loop suppresses malignant progression of esophageal squamous cell carcinoma
Source: Cell Death Dis. 2020 Nov 25;11(11):1010. doi: 10.1038/s41419-020-03217-y (PMC7689480; doi:10.1038/s41419-020-03217-y)
Supplement: Supplementary file 9 — Supplementary Table S4 [file 41419_2020_3217_MOESM9_ESM.xlsx]

## Sheet: Sheet1
Patients With Wild-type P53 ESCC (n = 60)
Variables	Cases(Total=60)	cCNTNAP3
		Low(n=26)	High(n=34)
Age
＜60	13	8	5
>=60	47	18	29
Gender
Male	48	22	26
Famale	12	4	8
Somking
Ever or current	26	12	14
Never	34	14	20
T stage
I-II	32	9	23
III-IV	28	17	11
Lymph node invasion
Yes	24	10	14
No	36	16	20
postoperative chemotherapy
Yes	48	20	28
No	12	6	6
postoperative radiation therapy
Yes	32	14	18
No	28	12	16
Event
Alive	29	8	21
Death	31	18	13
